# Supplementary material for: Genome-Wide Identification and Analysis of DNA Methyltransferase and Demethylase Gene Families in Sweet Potato and Its Diploid Relative
Source: Plants (Basel). 2025 Jun 5;14(11):1735. doi: 10.3390/plants14111735 (PMC12157616; doi:10.3390/plants14111735)
Supplement: Supplementary file 1 [file plants-14-01735-s001.zip]

Archive with 1 entries (1 files):
- plants-3645739-supplementary.xlsx
