# Supplementary material for: Genome-Wide Identification and Analysis of DNA Methyltransferase and Demethylase Gene Families in Sweet Potato and Its Diploid Relative
Source: Plants (Basel). 2025 Jun 5;14(11):1735. doi: 10.3390/plants14111735 (PMC12157616; doi:10.3390/plants14111735)
Supplement: Supplementary file 1 [file plants-14-01735-s001.zip › plants-3645739-supplementary.xlsx]

## Sheet: Table S1
Table S1. Coding sequences and protein sequences of the identified sweet potato C5-MTase and dMTase gene members
Gene	Gene ID	Sequence Type	Sequences
ItMET1	Itr2xGene015493	CDS	ATGGGATCTGCTAAACTTTTGGAAACTCCGACTTGTGATGATGCTGGATCCAAGAAGAACCAAAACAAACAAGATTCTGTGTCTAAGAAGGTGGTAGCAACTGACTCCAAGGAAAGGAAGCGGCCCATGTCTCAGAACAGTGAGGAACAAGCTGTTTCCCGCAAAATGCCAAAGCGGGCTGCTGCTTGTTCTAATTTTAAAGAGAAAACTGTTAAAATATCCAAAAAGTCTTCCCTTATAGAAACAAAGAAGGATCAGTGCATTGAGGAAGAGGCTGTGGCCATTAGGTTGACAGAAGGAAAGGACAATGGTCGGCCATGTAGAAGGCTTACAGACTTTGTATTTCATAACACGGATGGAATCCCCCAAGCATTTGAAATGTTGGAAGTTGATGACCTC…
		Protein	MGSAKLLETPTCDDAGSKKNQNKQDSVSKKVVATDSKERKRPMSQNSEEQAVSRKMPKRAAACSNFKEKTVKISKKSSLIETKKDQCIEEEAVAIRLTEGKDNGRPCRRLTDFVFHNTDGIPQAFEMLEVDDLFISGLILPLEDTVDKEKSKGIRCEGFGRIEEWAISGYEDGSPVIWVSTDEADYDCVKPSGSYKKYYDHFLAKATACIEVYKKLSKLSGGNPDSSLDELIAGVVRAMSSMKCFSDGFSIRDFIISQGEFIYNQLIGLDDTCKKTDQLFVELPVLAALRDEKNKQENVAQAPKINTGGSLRIGPKATNEEDMTKQSGVSSSPAEEDEDLKLARLLHEEECWRSMKQKKSHGSSSLSNKFYIKINEDEIANDYPLPAYYKTSYEEIDEY…
ItMET2	Itr2xGene009786	CDS	ATGGAGACGAGAAAAAGACAAAGGAAACCGAGCGTTAAGGTGTCGGAAGCAGCGGCTGCATCAAGTAATGGGAGTCCTGAAACGAGCAGAAGAAGAGGGAGGAAGTCGGCTAGGGTGGAAAGCAGTGAAGAAGATAAAGGAAAAGAAACTGTGCCTTCAACGGCGGCGTCGGAGAGCACGGTTGTTGAGCAGGGAGAAGACGCGAATTCCCGGCGATGGGCGGTGACCACCACCAGGCTGGTGGCGAGGATATGGGGAGAAAGGTTTTACAGACCTGAAGACTTAAATGCAATGGATGCTTACCTCTCCGATATCCATACGGTATATTGGAGTGATAAGACAACAACAGTGCCTGTCACTGCAGTGAAGGGGAAATGTGCAGTTTGGACAAGGAAAGAT…
		Protein	METRKRQRKPSVKVSEAAAASSNGSPETSRRRGRKSARVESSEEDKGKETVPSTAASESTVVEQGEDANSRRWAVTTTRLVARIWGERFYRPEDLNAMDAYLSDIHTVYWSDKTTTVPVTAVKGKCAVWTRKDFVLMNFPYSNEHNFFCEYVVADPDNRPKLLPLLEGCLELKETSRKIEEEKEDEPGSKCVVPRSPLATLDIFSGCGGLSEGLEKSGAAVTKWAIESDQKASEAFKLNHPHAFTVVQNCNVVLRDVMMANGDAHDCIPSTEASSSASKVDDDVLSRLPKPGDVDFIVGGPPCQGFSVLNRYKKNSLSDAKRTMILAFLSYVDYFRPKYVLVENVRNLVSFDNMQPFQLTLNSFLEMGYQVRFGVLEAGVYGVAQSRKRVFIWAAAPEE…
ItMET3	Itr2xGene009785	CDS	ATGCAAAGAGAATCAAGTATTGGATATTGTCGTGCTAATAACTCAGATACTTATGTTGAAATCACCTATAAAAGAAGGCAAAAGCGGACAAGGTTGGAGAGCTGCGAATATACCTCAGGTTCTTGTAAAATACCGAGGCAAGGTGCTGTCAGCTCTGAGCTGGACTTATATGAGTCTGAGATAGTCGGGACTGGAAGACCTCAGGTAGTCCAGACTGAACCAGATGCAGTGGCGTTGACAAGAAGAGGCCGAAATGACTTTCCAGTAAATAGAAGACTGACAGAGTTCTCCTTCTACGACGAAGATGAAACATTTCAGCTTGTTGAGGTCATAGAGACGAAGAAGATGTACATTTCTGGTGCCATTTTGCCTTTGGAAGGAGCTTCTGGTAAAGGCAAA…
		Protein	MQRESSIGYCRANNSDTYVEITYKRRQKRTRLESCEYTSGSCKIPRQGAVSSELDLYESEIVGTGRPQVVQTEPDAVALTRRGRNDFPVNRRLTEFSFYDEDETFQLVEVIETKKMYISGAILPLEGASGKGKEKGVQCNRFGPIVEWSISGFDEGSPVLWISTGIAHYECLEPSSSYKILYDLFFQKSRACIETYRRLSRSYGGTPEVSLNNLVAAVASTMVETSLSHTASVQDLIISWGRFIYEQLIGLEKSESTEDPNFSELPVLISLRDASKKTSFVKSREKTKCLQGGEYTAASGKATKISDSSILTSAEIGKQAARFAGLKNKSGLLSKPQVVEKESDAIRLTKIGLSDSPPNRRLTDFTFYDEDGIIQLVDMLEVKNMYVSGLILPLEESYD…
ItDME1	Itr2xGene018529	CDS	ATGAACCCTCATATGAATCTGGGGAGACAATTTTTTATGCCCCGGGAGAATGGAGTCGTCGAGAATGGGGATCCTTGGATTCCAGTGACACCACAAAGGCAGATCTCGTCGAGACCCAATCTTATTCCTGCTGACATGCAAGGGAATTGGCAGGAACGGGTGTTAACCGCGCCTCATCTTGTTCCATCTGAAATCCAGGGGAACCAGATGAATCCGCGGGAACCCCAAACGCCAATTTTACCTGGACCCCCCAATCTTGTTCCAGCTGAAATGCAGCTTGGGAACCAGATGGAGAGGGTTAATCGGCAGGAGGAGCTGCAGAGGCCAATTTTACCAGGGCCGAATGGTATTCCAGCTGAAATGCAGGGGGACCAAATGGAGAAGGCGGCAAATTGGAAG…
		Protein	MNPHMNLGRQFFMPRENGVVENGDPWIPVTPQRQISSRPNLIPADMQGNWQERVLTAPHLVPSEIQGNQMNPREPQTPILPGPPNLVPAEMQLGNQMERVNRQEELQRPILPGPNGIPAEMQGDQMEKAANWKDLIGIYEHLLQDSEDTGKTQNVNSVESMDNTRAFQNTNSAVPKKLYNRELNHNWNNNLVESRSYSQNIDSYGQNLGHSSPAWNNCNTLAEVFGMRNLQTAHCSNATPDKNTYVTGKPVSSNSCSPLEGGSYRQCNTASPMLQKQAHSISSSAASDGYNRQYRPHGGFSVLHPTSCKLYTPTPGTVASSSTASFYPLAPVTPDKVQQIMMHPLDTVEEFSTPDKDKQERNVGLVLNTPDSSSAAISPLQKKCNSVSGGNGDIDLNKT…
ItDME2	Itr2xGene016302	CDS	ATGAGTATGAATCTCGGGAGGAGATTTTCTGTTCCTCAAGAGAATGGGGATCCATGGATTCCAGTGATACCACAGATTACCGATTTGTCTAGGCCCCCTCTTGTTCCAGCTGACTTGCAAGGGAACCAGATTTTACCGAGGCATGATCTTATTCCGTCTGGAATGCAAGGGAATCAAACGGAGATGACAAATTGGCAGGAACTGGTTGGGATCTACGGGGAGCTTTTACAAGAAGGAGATGATACCGGAGCAATTCAGAATGTCAGATCTGTGGAGCAAATGGATGGAACGCAAGTGTCTCAGAGTTCAAATTCAATGGCACTGATGAATTTGAAGCAGAAGGAGCTTCATACCTGGCAGAATGGTGTTGTTCAGAACCAAAGCATTGATCAGAGTTTG…
		Protein	MSMNLGRRFSVPQENGDPWIPVIPQITDLSRPPLVPADLQGNQILPRHDLIPSGMQGNQTEMTNWQELVGIYGELLQEGDDTGAIQNVRSVEQMDGTQVSQSSNSMALMNLKQKELHTWQNGVVQNQSIDQSLVSYGKNLGHLNPGWSNCSSLAKSMATRNMPTPCSMNASPEKSIPATSKPVIPSSYSQLEGSYTHGESSSPMLPKQKLVLHSSAVSRKRQPHDGFVVPYSPSSGTVVTSGAASFVKFAPITPDKAERLKICHHSEIQNFSTEENSSPEKDNQEQTTWDIREGDNHSVYLIQNTPDSLSAAISPLSKGNDTDSKGNAEIDLNKTPHPKPPRRPKHRPKVVVEGKPKKPSKSSAPKNSTPNENPPGKRKRVRRKPPKTPSSKQDDETNG…
ItCMT2	Itr2xGene021773	CDS	ATGGAGCAAAAACCCCCAACATCTCCAACTACCTCTTCTCCTATAATCTCCGTCTCCAATCCTACCCCTTCAGATACAATAATCACGGAATCCGCTGCTAACCGGAGTGCATTGGCGCTTTCCCTCTATGTTCACCCGGAAAATGATCCCTTGCCGCTTCCTTTGAAGGTTTGTTACCCGGATTCCGATTCCCCCGCCCCGATTACGTCTCCAAGAAGGTCCTCCAGGTCCACTTCTAATAAGTACAGGAGTGAATGTGTATCTCCTGCATTGTCCTCAAAAGCTACTCCCACGCGCCGCCTCTCGTTGACTTCGCCGCTGACTCTGGGGATGTCACTGGAATTTCCGAATAAACGGCGTCGTATCGATGCGGGGGCCAGCGAGAAAACTGTGGTTAGA…
		Protein	MEQKPPTSPTTSSPIISVSNPTPSDTIITESAANRSALALSLYVHPENDPLPLPLKVCYPDSDSPAPITSPRRSSRSTSNKYRSECVSPALSSKATPTRRLSLTSPLTLGMSLEFPNKRRRIDAGASEKTVVRRSPRLSQTESEGKLLALPDPEPKRHSRKKESKEVAHVGTQRGQLEKIDSERSPKVEPVSIALSDKGHDSPKTTSKREALTGDSEGDPKFASPERRASVTSDLVPTDDLTEPVSSELSDSGEESELEEGNSGVKCLRSRKIQFPVVSERNEEKTPAFSNGCGVDSKDSTRKGNESCTSSKRKEKNKRPVACFIGEPIPTEEAQERWRWRYDLKSQRSKKQGWILNADEEDEVILNVDCHYAQAKVLSFILNIGDCVYVKGEGEKKHV…
ItCMT3	Itr2xGene030412	CDS	ATGGAGACCGGTTCGAATTCCACTAGGAAATCGACCAGAGGAAGGCCGAAGAAGGTTATCGATCTGACGGAGGATGTTACTGAGGTTATGGTCGAGGCTACTGGCAGTGCAGTTGGAAATGAAATGCCTGCCAAAAGGAAGGCTTCGTCGAACTCGGATTCTAGCCGGAAGTCGAAGAGGGGAAGGCGGAAGGCGGTGGTAGATTCAGCTGAAAAGGACTCGGAGTTGAACGAGCTTGCGGCGGCCGAGGAGGAATCGGACGATGTTGCTGGTGGAAACCTCATGCTCAGCAAGGCTTCGCCGCCTGAGCGGAAACGAGTCACCACTAACGTCCCGAATGACGAGGACAGCGAGTTTGTTGGGGGTCCGATTCTGGAAGAGGAAGCCAAGCAGCGCTGG…
		Protein	METGSNSTRKSTRGRPKKVIDLTEDVTEVMVEATGSAVGNEMPAKRKASSNSDSSRKSKRGRRKAVVDSAEKDSELNELAAAEEESDDVAGGNLMLSKASPPERKRVTTNVPNDEDSEFVGGPILEEEAKQRWPHRYQKGTEKSNGVTRSITSQYESAGVLQAKKHYTAAKVDGLVYKLGDDAYVKAGEGEDNYICRIIEMFEAVDGVLYFTAQWYYRAKDTVIKGCDEFVDKQRVFFSEVKDENTIDCLVDKVNIHRIPSNDNSNSRDNIKADCDLYCDTMYLIPCSTFLNLPPDVTASSSESNSTISSEIDVAESAEAKEDSSEMTLLDMYSGCGAMSTGLCLGANSCGVNLVTKWAVDLNQYACESLRLNHPETNVRNEPAEDFLALLKEWEQLCV…
ItDRM1	Itr2xGene024374	CDS	ATGACCAGACACCTGTTTGATGTTGAACCAGAGTTTGTTGACTCCTTGTATTTTAGTGCTGCTGCAAGGAAGAGGGGATATATACATAATTTGCCTATTGAGAACCGATTCCCTCTACTTCCACTTTCCCCACGCACCATACATGAAGCATTGCCCTTAACAAGGAGATGGTGGCCTGCATGGGATTATCGCACCAAACTTAACTGCATACAAAGTGCAGTTGGAAGTGCAAAACTAACAGAAAGGATCCGCAATGCCTTGGAAGATACTGCTGGTGAGCCAGCTTTGGCAGTGCAGAACTATGTTCTTGAAGAATGCCGAAGATGGAATCTGGTTTGGGTGGGACTGAACAAAGTAGCCCCTCTAGAGCCTGATGAAGTTGAAATGCTTTTAGGGTTC…
		Protein	MTRHLFDVEPEFVDSLYFSAAARKRGYIHNLPIENRFPLLPLSPRTIHEALPLTRRWWPAWDYRTKLNCIQSAVGSAKLTERIRNALEDTAGEPALAVQNYVLEECRRWNLVWVGLNKVAPLEPDEVEMLLGFPKSHTRGISRTDRYKALGNSFQVDTVAYHLSVLKELYPKGINVLSLFSGIGGAEVALHRLGIHLKNVVSVEKSEVSRTVMRSWWEQSNQTGNLIEYGDIEGLERDEIKRVMASVGGFDLVIGGSPCNNLSGSNRVSRDGLEGKESSLFFEYVRVLNVVKDRL*
ItDRM2	Itr2xGene026296	CDS	ATGGCAGATCCTTTTCTAACCAAAGATCCTTCTTTAGAAGATATTGATGACATTGACTGGACTTCTGAAGATGAACGAGAAATTGAGGACATACCTGCAGTGCAGGCTGCTGCTGCTAAGATTGAGGCAAGCTCATCATCAGTTGATCCATGCTCCAAGTTGATTCAGCATTTCGTTGGGATGGGATTTTCTAGAGAATTAGTTGAAAAAGCAATAGAGCAAAATGGAGAAGACTCAGAATCTATATTAGAAACTCTTCTCACTCTCTCGGTTCTTGAGACATCTCCTTCTGAACAACCATATAGTAGCTGTCCTCAAGAAGAGCCATGTGTCAATGGATATGATAGCTCTTCAGGATATGACGAGAATATTCTAGATGACTTTTCCGACGGCGGTAGT…
		Protein	MADPFLTKDPSLEDIDDIDWTSEDEREIEDIPAVQAAAAKIEASSSSVDPCSKLIQHFVGMGFSRELVEKAIEQNGEDSESILETLLTLSVLETSPSEQPYSSCPQEEPCVNGYDSSSGYDENILDDFSDGGSWSDDDVENMVSLSPKERTLLSLTKMGYLAEEASMAMERCGPKATIEELTDFMCAAQMARSEATYWEEEDIKPKIKNLSGENGKQKRKMCAYDMYRKKKQKGIFNEDVETIRLPKPMVGFGVPTEICPEFQGRTLPEQAIGPPYFYYENVALAPKGVWDTISRFLYDVEPEFVDSKYFCAAARKRGYIHNLPVENRFPLLPIPPRTIHEALPLTKKWWPSWDTRTKLNCLQTAIGSARLSDRIRKAVEAYDGEPPLRVQKYVLDECR…
ItDRM3	Itr2xGene002910	CDS	ATGCCTCGAAAACGGGAGGCTTCAACTCCCAGGCGGAGGTCTAAGAGAGGGAGGCCTGAGCCGGCGGAGGAGGAGGAGGAGGGTTTGGGTGGAGTCCCGGCTGTGGAGGAAGAAGATGGCTCTGCTAGCGTGATTCTGGCGAGGTGTAGCGGCGACGAGCCACCCAGGCGGAAGGTGCAGAGGGATGCGGTGGCAAATGAGGATGAGAATGTGTTTATTGGTGAGCCGGTTCCGGAAGTGGAAGCCAGGCAGCGCTGGCCTCACCGTTATCAACAGCCTAAGGAACAAACAAATGAAAGAAGCCAGCGCTTAAATAGGCAAGATGAGCTTGAAGACATAATTCTGGCCAAATGCCATTTTACTAGGCTGAAGGTTGATGACCAGATTTATTGCCTGGAG…
		Protein	MPRKREASTPRRRSKRGRPEPAEEEEEGLGGVPAVEEEDGSASVILARCSGDEPPRRKVQRDAVANEDENVFIGEPVPEVEARQRWPHRYQQPKEQTNERSQRLNRQDELEDIILAKCHFTRLKVDDQIYCLEDDAYVKAAENEENYICKIVEMFEAVDGTRYFTAQWFYRAKDTVIKTHDNFIDRRRVFLSELKDDNPIDCLVQKLNLHRLTPNANSDFTSVQVECDFYYDMMYLLPYSTFISLPPDITAEAVSESDSTISCENDTAESKGRALEKTLLDLYSGCGAMSTGLCLGADHYGVKLVTKWAVDFNKHACDSLRLNHPETQVRNEPADDFLCLLREWERLCVSCSLIKSNSLPHPCLNLANHNNGESDNSHEEDDEEPRSDTDDEIYEVELI…
ItROS1a	Itr2xGene027250	CDS	ATGGATTCCGGGATTGGAAGTTCGATTCCGGAACTGAAAGATTTCCAGATTGGCAGTTGGGTTCCAGCAACCCCAGCAAAGCCTGGCTTACTGACATTGGAGCCGATCTGCAAAACAGTGCAGGAAAATCAGCAGATTACAGCAAATTGGTCAGACTTGCAAACAATTCCACAAGACTTTTGCTTAGGCCAAATTAACCAATTAGAACCAGGAGGGTTCTTGCAGGGAAATGATGCTCTTACCAGGGATGATAGGTGTGATTTGACAAATTTAGTGACTGATGGGGGACTTAACAGCTGGGAGGCAGCAGTAGCGTCGAAATCCAGTATGCAAGAGGGAGCTCTGAACTTGGAGAACTTCTCTATTGATCATGCAGACAACTGGAACAATGTGTCATTT…
		Protein	MDSGIGSSIPELKDFQIGSWVPATPAKPGLLTLEPICKTVQENQQITANWSDLQTIPQDFCLGQINQLEPGGFLQGNDALTRDDRCDLTNLVTDGGLNSWEAAVASKSSMQEGALNLENFSIDHADNWNNVSFGNLLALAHAAGTTAPVENAPAHTAFDPLFSSQNADGSSVSSRISFNLNSPPGRDAASSSNSFQFAPITPVQNKGRQSMLNLNLDINEIPILKDVQENVEESDLQGNKEQSVLKPRRKKHRPKVVIEGQAKRAKKPRAPNTPGTEEIKAEKRKYTPRKGVDKPAATPLDEDSHIINPEIMSPGSSKTPKVGRKHPKRNRGAATTTDEDSNVTNPETTPPGSKETPKVKRMYPQRNQVQKPTKDPIEEGSSETIQPETASRPRRSSRR…
ItROS1b	Itr2xGene008953	CDS	ATGGATTCCAATATTTCCATTCCGGAAGTGAAAGATTTCCCTAAAGACACTACTTGGATTCCATCCACTCCAGCAAAGCCTGGTTTTCCAATCTGCAAAAGTGGTCAGGGAAATCAGCCAGCTCAGGAGGCCTTATTAGAGTTGCAAAGTGTTTCTCAAGAAAGCTCTGTGAGCGAAATGGGGCAGTTAAAATCGATAGGACTCTCGCAATCAAACGAGGATCACAGCTTAGCTGGGGATAGCGTGAAGAATGTACTTACAGATGGGGGCTTTGACGAGGGCGAAGCAGCAGCTCCTGCAAATGTGAATTCCCAAACGCATGCAGAAGGTATGAATGTGCGTGACATATTGTGTACGGATGATGCGGACAAATGGAGCAACATGAAGTTTGCGGATATC…
		Protein	MDSNISIPEVKDFPKDTTWIPSTPAKPGFPICKSGQGNQPAQEALLELQSVSQESSVSEMGQLKSIGLSQSNEDHSLAGDSVKNVLTDGGFDEGEAAAPANVNSQTHAEGMNVRDILCTDDADKWSNMKFADILALADAAGGNATAKEAFNALCFSKMSGGSPICSSIPFNQNPPPGIADVTSSSNSSFLFTPRTPDQTKRKDGGQVSDVLNIDNNDIQILITRDAQENSEENKLEKEVSELVKEPENHKPDYGDSPGSKMNKTPQQKPRRKKHRPRVVIEGKPKRTYKPRTPKNSGIEETQTVKRKYVRRKEVSNPAVAPSDDGSNVINSETKPPSSNETPTSKPPSSNETPTSKPPSSNETPTSKRKYVRRRGKEPAVTLSDMGSNALDPETKSPDS…
ItDML3	Itr2xGene003152	CDS	ATGGAGCAGGAATTGCTCTACGGGCCAGGATTGAACCCTAAACGTAGGGTTTTTGGTGAATGGGAGCCTGCATTTGGTTGTGCTGGGGCGAACGCCTGTCCTTCTAAGGGAGGTTTTGCTGCCGGCGAGTGCAGTGGTGCTGGATTGGGGATGAACGCCGGTTTTGGTGAAAATTCAGGAAATTGTGGTGTTGGAGACCCGGAGAAGATGAGTTTTATGGAGCTATTGGGCTTGGCCGCTTCTGGAGCCGCTATACCAGCAGGAGCAACACCGGCGAAGAATTCTGGTCGCATTCCCGATAATAATGGAATTAGTGTTCCTCCAACTCCAATGGAAAAGGAACAGATTTCTAGGAAGACGAAAGTGAAAACCCCACGGCAACCAAAAGTTAAGAGAAAA…
		Protein	MEQELLYGPGLNPKRRVFGEWEPAFGCAGANACPSKGGFAAGECSGAGLGMNAGFGENSGNCGVGDPEKMSFMELLGLAASGAAIPAGATPAKNSGRIPDNNGISVPPTPMEKEQISRKTKVKTPRQPKVKRKKHRPKIFDESKPKKVPKSTPKRENGKRKYARRSSTGQPPGSAMRSGMVADTSLNPETPGPLVEGRKRKCTRKASKHPLKSCKRGINFDPSVEDDTDVETVNNTAEEQINKSGDCSIKFNANSSQYVDHKALELENKTANIYATSIISADTTSIISAENNLYEKRLTVGNNSVESLKPVQSSPNHGCKESMDVLNHNSGQTNTLQVYQKTFLVYHRKFRANEIIKNSRKLGPNCPTFAKKKRSKRRRANKYNFWLLEEGREQMVIAP…
IbMET1	Iba6xGene015870	CDS	ATGGGATCTGCTAAACTTTTGGAAACTCCGACTTGTGATGATGCTGGATCCAAGAAGAACCAAAACAAACAAGATTCTGTGTCTAAGAAGGTGGTAGCAACTGACTCCAAGGAAAGGAAGCGGCCCATGTCTCAGAACAGTGAGGAACAAGCTGTTTCCCGCAAAATGCCAAAGCGGGCTGCTGCTTGTTCTAATTTTAAAGAGAAAACTGTTAAAATATCCAAAAAGTCTTCCCTTATAGAAACAAAGAAGGATCAGTGCATTGAGGAAGAGGCTGTGGCCATTAGGTTGACAGAAGGAAAGGACAATGGTCGGCCATGTAGAAGGCTTACAGACTTTGTATTTCATAATACGGATGGAATCCCACAAGCATTTGAAATGTTGGAAGTTGATGACCTC…
		Protein	MGSAKLLETPTCDDAGSKKNQNKQDSVSKKVVATDSKERKRPMSQNSEEQAVSRKMPKRAAACSNFKEKTVKISKKSSLIETKKDQCIEEEAVAIRLTEGKDNGRPCRRLTDFVFHNTDGIPQAFEMLEVDDLFISGLILPLEDTDDKEKAKGIRCEGFGRIEEWAISGYEDGSPVIWVSTDEADYDCVKPSGSYKKYYDHFLAKATACIEVYKKLSKLSGGNPDSSLDELIAGVVRAMSSMKCFSDGFSIRDFIISQGEFIYNQLIGLDDTCKKTDQLFVELPVLAALRDEKNKQENVAQAPKINTGGSLRIGPKATNEEDMTKQSGVSSSPAEEDEDLKLARLLHEEECWRSMKQKKSHGSSSLSNKFYIKINEDEIANDYPLPAYYKTSYEEIDEY…
IbMET2	Iba6xGene010270	CDS	ATGACAGCAAAATTAACAATTGTTTGCAGAAAAAGACAAAGGAAACCGAGCGTTAAGGTGTCGGAAGCAGCGGCTGCATCAAGTAATGGGAGTCCTGAAACGAGCAGAAGAAGAGGGAGGAAGTCGGCTAGGGTGGAAAGCAGTGAAGAAGATAAAGGAAAAGAAACTGTGCCTTCAACGGCGGCGTCGGAGAGCACGGTTGTTGAGCAGGGAGAAGACGCGAATTCCCGGCGATGGGCGGTGACCACCACCAGGCTGGTGGCGAGGATATGGGGAGAGTATTTCTCCACAGAGAGCTCGAAGAAAGTTGATAATGAGAAATGGATGCCCTATTATCAATGTCCGAGGAAATCAGCGGGTAGTACAAGTAGAAATGAGGTTTCATGGATTGGCCGAACA…
		Protein	MTAKLTIVCRKRQRKPSVKVSEAAAASSNGSPETSRRRGRKSARVESSEEDKGKETVPSTAASESTVVEQGEDANSRRWAVTTTRLVARIWGEYFSTESSKKVDNEKWMPYYQCPRKSAGSTSRNEVSWIGRTTRVTSDGNNVLYCGVSINGVSVFPGSVDSTICFVEYMIQSSDGTKIVHGRVMVGAFETVLGNNAHKRELCLTEDCLDFYPSNITKWLDVKIQPKPWPRKEPEEGRETEYFCRNLYCPDKGGFFSLKTDSIGLGNGHCCSCKARKSEKEKNIFSYCESTTSFTYQGIHYKALDFLYIPPSHFEESNNGNKSVIEDEDDSMPKAYVICQLVSVDTPSSPAQLNPEDVSIIVRRFYRPEDLNAMDAYLSDIHTVYWSDKTTTVPVTAVK…
IbMET3	Iba6xGene010269	CDS	ATGCAAAGAGAATCAAGTATTGGATATTGTCGTGCTAATAACTCAGATACTTATGTTGAAATCACCTATAAAAGAAGGCAAAAGCGGACAAGGTTGGAGAGCTGCGAATATACCTCAGGTTCTTGTAAAATACCGAGGCAAGGTGCTGTCAGCTCTGAGCTGGACTTATATGAGTCCGAGATAGTCGGGACTGGAAGACCTAAGGTAGTCCAGACTGAACCAGATGCAGTGGCGTTGACAAGAAGAGGCCGAAATGACTTTCCAGTAAATAGAAGACTGACAGAGTTCTCCTTCTATGACGAAGATGAAAAACTGCAGCTTGTTGAGGTCATAGAGACGAAGAAGATGTACATTTCTGGTGCCATTTTGCCTTTGGAAGGAGCTTCTGGTAAAGGCAAA…
		Protein	MQRESSIGYCRANNSDTYVEITYKRRQKRTRLESCEYTSGSCKIPRQGAVSSELDLYESEIVGTGRPKVVQTEPDAVALTRRGRNDFPVNRRLTEFSFYDEDEKLQLVEVIETKKMYISGAILPLEGASGKGKEKGVQCNRFGPILEWSISGFDEGSPVLWIFPGIAHYECLEPSNSYKILYDLFFQKSRACIETYRRLSRSYGGTPEVSLNDLVAAVASTMVETSLSHTASVQDLIISWGRFIYEQLIGLEKSESTEDPIFSELPVLISLRDASKKTSFVKSREKTKCLQGGEYTGASGKVTKISDSSILTSAEIGKQAARLAGLKNKSGLLSKPRIVEKESDAIRLTKIGLSDSPPNRRLTDFTFYDEDGIIQLVDMLEVKNMYVSGLILPLEESYD…
IbDME1	Iba6xGene016753	CDS	ATGAGTATGAATCTCAGGAGGAGATTTTCGGTTCCCCAAGAGAATGGGGATCCATGGATTCCAGTGATACCACAGATTACCGATTTGTCTAGGCCCCCTCTTGTTCCGACTGACTTGCAAGGGAACCAGATTTTACCGGGGCATGATCTTATTCCGTCTGGAATGCAAGGGAATCAAACGGAGATGACAAATTGGCAGGAACTGGTTGGGATCTACGGGGAGCTTTTACAAGAAGGAGATGATAACGGAGCAATTCAGAATGTCGGATCTGTGGAGCAAATGGATGGAACGCAAGTGTCTCAGAGTTCAAATTCAATGGCACTGATGAATTTGAAGCAGAAGGAGGTTCATACCTGGCAGAATGGTGTTGTTCAGAACCAAAGCATTGATCAGAGTATG…
		Protein	MSMNLRRRFSVPQENGDPWIPVIPQITDLSRPPLVPTDLQGNQILPGHDLIPSGMQGNQTEMTNWQELVGIYGELLQEGDDNGAIQNVGSVEQMDGTQVSQSSNSMALMNLKQKEVHTWQNGVVQNQSIDQSMVPYGKNLGHLNPGWSNCSSLAKSMATRNMPTPCSMNASPEKSIPATSKPVIPSYYSQLEGNYTHGESSSPMLPKQKLVLHSSAVSRKRQPHDGFVVPYSPSPGTVVTSGAASFVKFAPITPDKAERLKICHRSEIQNFSTEENSSPEKDNQEQTTWDIPEGDNHSVYLIQNTPDSLSAAISPLSKGNNTDTKGNAEIDLNKTPQPKPPRRPKHRPKVVVEGKPKKTSKSSAPKNSTPNENPPGKRKRVRRKPPKTPSSKQDDETNG…
IbDME2	Iba6xGene018826	CDS	ATGAACCCTCATATGAATCTGGGGAGGCAATTTTTTATGCCCCGGGAGAATGGAGTCGTCGACAATGGGGATCCTTGGATTCCAGTGACACCACAAAGGCAGATCTCGTCGAGACCCAATCTTATTCCTGCTGACTTGCAAGGGAATTGGCAGGAACGGGTGTTAACTGCGCCTCATCTTGTTCCATCTGAAATCCAGGGGAACCAGATGAATCTGCGGGAACCCCAAATGCCAATTTTACCTGGACCCCCCGGTCTTGTTCCGGCTGAAATGCAGCTCGGGAACCAGATGGAGAGGGTGAATCGGCAGGAGGAGCTGCAGAGGCCGATTTTACCAGGGCCGAATGGTATTCCAGCTGAAATGCAGGGGAACCAGATGGAGAAGGCGACAAATTGGAAC…
		Protein	MNPHMNLGRQFFMPRENGVVDNGDPWIPVTPQRQISSRPNLIPADLQGNWQERVLTAPHLVPSEIQGNQMNLREPQMPILPGPPGLVPAEMQLGNQMERVNRQEELQRPILPGPNGIPAEMQGNQMEKATNWNDLIGIYEHLLQDSAEDTGKAQNVNSVERMDNMRAFQNTNSVVPKNLYNRELNHNWNNNLVESRSYSQNIDSYGQNLGHSSPAWNNCNTLAEVFGMRNLQTAHCSNATPDKNTYVTGKPVSSNSCSPLEGGSYRQCNTASPMLQKQAHSMSSSAASDGYNRQYRPHGGFSVLHPTSCKLYTPTPGTVASSSTASFYPLAPITPDKVQQIMMHPLDTVEEFSTPDKDKREINVGLIQNTPDSSSAAISPLQKECNSVSGGNGDIDLNK…
IbCMT2	Iba6xGene023300	CDS	ATGAAGAGAGAGGCAGGACTAAGGACTCGTGCCCCACGTCATCACCCATCTCAACTCTCCCCACTTTCCCACAACGTTACTTACAATTACCAATTTGCCATCAACCCACCCATCCACCCGCTCCCCAGTCCACAACCAGAACGGAGTTATAAATTAAAACAGTTCATTTCTCAGACCCTCCCTCATACACACACTCCTTCTTCTTCTTCTTCTTCTTCTTCACTTGTTCCCAATGCTCAACTGAAAATGGAGCAAAAACCCCCAACATCTCCAACTACCTCTTCTCCTATAATCTCCGTCCCCAATCCTACCCCTTCAGATACAATAATCACGGAATCCGCTGATAACCGGACTGCATTGGCGCTTTCCCTCTATGTTCACCCGGAAAATGAGCCCTTG…
		Protein	MKREAGLRTRAPRHHPSQLSPLSHNVTYNYQFAINPPIHPLPSPQPERSYKLKQFISQTLPHTHTPSSSSSSSSLVPNAQLKMEQKPPTSPTTSSPIISVPNPTPSDTIITESADNRTALALSLYVHPENEPLPLPLKVCYPDSDSPAPITSPRRSSRSTSNKYRSECVSPALSSKATPTRRLSLTSPLTVGMSLEFPNKRRRIDAGASEKTVVRRSPRLSQTESEGKLLALPDPEPKRHSRKKESKEVAHVGTQREQLEKIDSERSPKVEPVSIALSDKGHDSPKTTSKREALTGDSEVDPKFASPGRRASVTSDLVPTDDLTEPVSSELSDSGEESELEEGNSGVKCLRSRKIQFPVVSERNEEKTPAFSNGCGVDSKDSTRKGNESCTSSKRKEKN…
IbCMT3	Iba6xGene031894	CDS	ATGGAGACCGGTTCGAATTCCACTAGGAAATCGACCAGAGGAAGGCCGAAGAAGGTTATCGATCTGACGGAGGATGTTACTGAGGTTATGGTCGAGGCTACTGGCAGTGCAGTTGGAAATGAAATGCCGGCCAAAAGGAAGGCTTCGTCGAACTCGGATTCTAGCCGGAAGTCGAAGAGGGGAAAGCGGAAGGCGGTGGTAGATTCGGCTGAAAAGGACTCGGAGTTGAACGAGCTTGCGGCGGCCGAGGAGGAATTGGACGATGTTGCTGGTGGAAACCTCATGCTGAGCAAGGCTTCGCCGCCTGAGCGGAAACGGGTCACCACTAACGTCCCGAATGACGAGGACAGCGAGTTTGTTGGGGGTCCGGTTCTGGAAGAGGAAGCCAAGCAGCGCTGG…
		Protein	METGSNSTRKSTRGRPKKVIDLTEDVTEVMVEATGSAVGNEMPAKRKASSNSDSSRKSKRGKRKAVVDSAEKDSELNELAAAEEELDDVAGGNLMLSKASPPERKRVTTNVPNDEDSEFVGGPVLEEEAKQRWPHRYQKGTEKSNGVTRSITSQYESAGVLQAKKHYTAAKVDGLVYKLGDDAYVKAGEGEDNYICRIIEMFEAVDGVLYFTAQWYYRAKDTVIKGCDEFVDKQRVFFSEVKDENTIDCLVDKVNIHRIPSNDNSNSRDNIKADCDLYCDTMYLIPCSTFLNLPPDVTASSSESNSTISSEIDVAESAEAKEDSSEMTLLDMYSGCGAMSTGLCLGANSCGVNLVTKWAVDLNQYACESLRLNHPETNVRNEPAEDFLALLKEWEQLCV…
IbDRM1	Iba6xGene025585	CDS	ATGGCCATAGATCCTTCTACCAAAGATATTGATGACATTGACTGGAATTCTGAAGATGATCAAGACATTCAGGATACAACTGGTGGAAGGAATGCAACTAGCAATGAGGAGGCAAGCTCATCATCTACTCCCTGCTCCAAGTTGATTCAGAATTTTGTTGGGATGGGATTTCCAAGAGAACTAGTTGCAAAAGCAATAGAACAAAATGGAGAAGACTCAGAATTGATACTGGAAACTCTTTTGACATATTCAGTTCTTGAGAATTCTTTAAGTGAAAATCCTTGTGCTATCTCTCCCCAACACAAGCCAGGTTTCAACAGTGATGAGAGCTCTTCAGGATATAATGAGAACTTTCTGGATGACTTGTCTGACACCTACAGTTGGTCAGAGGATGATGAG…
		Protein	MAIDPSTKDIDDIDWNSEDDQDIQDTTGGRNATSNEEASSSSTPCSKLIQNFVGMGFPRELVAKAIEQNGEDSELILETLLTYSVLENSLSENPCAISPQHKPGFNSDESSSGYNENFLDDLSDTYSWSEDDEENADSLSDKERRLLDLTNMGYPMEEASLAMDRCGPEATVAELIDFISAAQVAKSESFYWQEDDIKPKLKNPSNANDRHKRRKLYNYELQRKKRQTGVFDEDNQPLRLPKPMVGFGVPTETCPTFQGRTLSSEATGPPYFYYENVALAPKGVWETMTRHLFDVEPEFVDSLYFSAAARKRGYIHNLPIENRFPLLPLSPRTIHEALPLTRRWWPAWDYRTKLNCIQSAVGSAKLTERIRNALEDTAGEPALAVQNYVLEECRRWNLV…
IbDRM2	Iba6xGene027558	CDS	ATGGGATTTTCTAGAGAATTAGTTGAAAAAGCAATAGAGCAAAATGGAGAAGACTCAGAATCTATATTAGAAACTCTTCTCACTCTCTCGGTTCTTGAGACATCTCCTTCTGAACAACCATATAGTAGCTGTCCTCAAGAAGAGCCATGTGTCAATGGATATGATAGCTCTTCAGGATATGACGAGAATATTCTAGATGACTTTTCCGACGGCGGTAGTTGGTCTGATGATGATGTGGAAAACATGGTTTCCTTGTCTCCGAAGGAGAGAACACTATTGTCCCTCACAAAGATGGGTTATCTTGCGGAAGAAGCTTCAATGGCCATGGAAAGATGTGGACCAAAAGCCACAATTGAGGAATTGACAGATTTTATGTGTGCTGCTCAAATGGCAAGATCA…
		Protein	MGFSRELVEKAIEQNGEDSESILETLLTLSVLETSPSEQPYSSCPQEEPCVNGYDSSSGYDENILDDFSDGGSWSDDDVENMVSLSPKERTLLSLTKMGYLAEEASMAMERCGPKATIEELTDFMCAAQMARSEATYWEEEDIKPKIKNLSGENGKQKRKMCAYDMYRKKKQKGIFNEDVETIRIPKPMVGFGVPTEICPEFQGRTLPDQAIGPPYFYYENVALAPKGVWDTISRFLYDVEPEFVDSKYFCAAARKRGYIHNLPVENRFPLLPVPPRTIHEALPLTKKWWPSWDTRTKLNCLQTAIGSARLSDRIRKAVEAYDGEPPLRVQKYVLDECRKWNLVWVGRNKVAPLEPDEVEMLLGFPKNHTRGGGISRTDRYKSLGNSFQVDTVAYHLSV…
IbDRM3	Iba6xGene004347	CDS	ATGCCTCGAAAACGGGAGGCTTCAACTCCCAGGCGGAGGTCTAAGAGAGGGAGGCCTGAGCCGGCGGAGGAGGAGGAGGAGGGTTTGGGTGGAGTCCCGGCTGTGGAGGAAGAAGATGGCTCTGCTAGCGTGATTCTGGCGAGGTGTAGCGGCGACGAGCCACCCAGGCGGAAGGTGCAGAGGGATGCGGTGGCAAATGAGGATGAGAATGTGTTTATTGGTGAGCCGGTTCCGGAAGTGGAAGCCAGGCAGCGCTGGCCTCACCGTTATCAACAGCATAAGGAACAAACAAATGAAAGAAGCCAGCGCTTAAATAGGCAAGATGAGCTTGAAGACATAATTCTGGCCAAATGCCATTTTACTAGGCTGAAGGTTGATGACCAGATTTATTGCCTGGAG…
		Protein	MPRKREASTPRRRSKRGRPEPAEEEEEGLGGVPAVEEEDGSASVILARCSGDEPPRRKVQRDAVANEDENVFIGEPVPEVEARQRWPHRYQQHKEQTNERSQRLNRQDELEDIILAKCHFTRLKVDDQIYCLEDDAYVKAAENEENYICKIVEMFEAVDGTRYFTAQWFYRAKDTVIKTHDNFIDRRRVFLSELKDDNPIDCLVQKLNLHRLTPNANSDFTSVQVECDFYYDMMYLLPYSTFISLPPDITAEAVSESDSTISCENDTAESKGRALEKTLLDLYSGCGAMSTGLCLGADNYGVKLVTKWAVDFNKHACDSLRLNHPETQVRNEPADDFLCLLREWERLCVSCSLIKSNSLPHPCLNLANHNNGESDNSHEEDDEEPRSDTDDEIYEVELI…
IbROS1a	Iba6xGene030318	CDS	ATGGATTCCGGGATTGGAAGTTCGATTCCGGAACTGAAAGATTTCCAGATAGGCAGTTGGGTTCCAGCAACCCCAGCAAAGCCTGGCTTACTGACATTGGAGCCGATCTGCAAAACAGTGCAGGAAAATCAGCAGATTACAGCAAATTGGTCAGACTTGCAAACAATTCCACAAGATTTTTGCTTAGGCCAAATTAACCAATTAGAACCAGGAGGGTTCTTGCAGGGAAATGATGCTCTTACCAGGGATGATAGGTGTGATTTGACAAATTTAGTGACTGATGGGGGAGTTAACAGCTGGGAGGCAGCAGTAGCGTCGAAATCCAGTATGCAAGAGGGAGCTCTGAACTTGGAGAACTTCTCTATTGATCATGCAGACAACTGGAACAATGTGTCATTT…
		Protein	MDSGIGSSIPELKDFQIGSWVPATPAKPGLLTLEPICKTVQENQQITANWSDLQTIPQDFCLGQINQLEPGGFLQGNDALTRDDRCDLTNLVTDGGVNSWEAAVASKSSMQEGALNLENFSIDHADNWNNVSFGNLLALAHAAGTTAPVENSPAHTAFDPLFSSQNADGSSVSSRISFNLNSPPGRDAASSSNSFQFAPITPVQNKGRQSMLNLNLDINEIPILKDVQENVEESDLQGNKEQSVLVRELSEMMENHKPDKTGELVAEADNAEANKTPQQKPRRKKHRPKVVIEGQAKRAKKPRAPNTPGTEEIKAEKRKYTPRKGVDKPAATALDEDSHIINPEIMSPGSSKTPKVDRKRPKRNQGAATPTDEDSNVTNPETTPPGSKETPKVKRMYPQ…
IbROS1b	Iba6xGene009389	CDS	ATGGATTCCAATATTTCCATTCCGGAAGTGAAAGATTTCCCAAAAGACACTACTTGGATTCCATCCACCCCAGCAAAGCCCGGTTTTCCAATCTGCAAAAGTGGTCAGGGAAATCAGCCAGCTCAGGAGGCCTCAATAGAGTTGCAAAGTGTTTCTCAAGAATGCTCTGTGAGCGAAATGGGGGAGTTAAAATCAAGAGGACTCTTGCAATCAAACGAGGATCACAGCTTAGCTGGGGATTGCGTGAAGAATGTACTTACAGAAGGGAGCTTTGACGAGGGCGAAGCAGCAGCTCCTGCAAATGCGAATTCCCAAACGCATGCAGAAGCTATGAATGTGCGTGACATATTGTGTACGGATGATGCGGACAAATGGAGCAACATGAAGTTTGCGGATATC…
		Protein	MDSNISIPEVKDFPKDTTWIPSTPAKPGFPICKSGQGNQPAQEASIELQSVSQECSVSEMGELKSRGLLQSNEDHSLAGDCVKNVLTEGSFDEGEAAAPANANSQTHAEAMNVRDILCTDDADKWSNMKFADILALADAAGGNATAKEAFNALCFSKMSGGSPICSSIPFNQNPPPGIADVTSSSNSSFLFTPRTPDQTKRKDGGQVSDVLNIDNNDRQILITRDAQENSEENKLEKEVSELVKEPENHKPDYGDSPGSKMNKTPQQKPRRKKHRPRVVIEGKPKRTYKPRTPKNSGIEETQTVKRKYVRRKEVNNPAVAPSDDGSNVINSETKPPSSNETPTSKPPSSNETPTSKPPSSNETPTSKPPSSNETPTSKRKNVRRRGKEPAVTLSDMDSN…
IbDML3	Iba6xGene004621	CDS	ATGGAGCAGGAATTGCTCTACGGGCCAGGATTGAACCCTAAACGTAGGGTTTTTGGTGAATGGGAGCCTGCATTTGGTTGTGGTGGGGCGAACGCCTGTCCTTCTAAGGGAGGTTTTGCTGCCGGCGAGTGCAGTGGTGCTGGATTGGGGATGAACGCCGGTTTTGGTGAAAATTCAGGAAATTGTGGTGTTGGAGACCCGGAGAAGATGAGTTTTATGGAGCTATTGGGCTTGGCCGCTTCTGGAGCAGCTATACCAGCAGGAGCAACACCGGCGAAGAATTCTGGTCGCATTCCCGATGATAATGGAATTAGTGTTCCTCCAACTCCAATGGAAAAGGAACAGATTTCAAGGAAGACGAAAGTGAAAACCCCACGGCAACCAAAAGTTAAGAGAAAA…
		Protein	MEQELLYGPGLNPKRRVFGEWEPAFGCGGANACPSKGGFAAGECSGAGLGMNAGFGENSGNCGVGDPEKMSFMELLGLAASGAAIPAGATPAKNSGRIPDDNGISVPPTPMEKEQISRKTKVKTPRQPKVKRKKHRPKIFDESKPKKVPKSTPKRENGKRKYARRSSTGQPPGSAMRSEMVVETSLNPETPGPLVEGRKRKCTRKASKHPLKSCKRGINFDPSVEDDTDVETVNNTAEEQINKSRDCSIEFNANSSQYVDHKALELENKTANIYSTSIISADTTSIISAENNLYEKRLTVGNNSVESLKPVQSSPNHGCKESMDVLNHNSGQTNTLQVYQKTFLVYQRKFRANEIIKNSRKLGPNCPTFAKKKRSKRANKYNVWLLEEGREQMVIAPKY…
CDS: coding sequence.

## Sheet: Table S2
Table S2. Promoter anlysis of the sweet potato C5-MTase and dMTase gene family
GeneID	Motif	Postion	length	Elements
IbCMT2	G-Box	52	72	light responsiveness
IbCMT2	P-box	1430	1450	gibberellin-responsive element
IbCMT2	GA-motif	427	447	light responsiveness
IbCMT2	TGACG-motif	270	290	MeJA-responsiveness
IbCMT2	CGTCA-motif	270	290	MeJA-responsiveness
IbCMT2	GT1-motif	29	49	light responsive element
IbCMT2	GT1-motif	274	294	light responsive element
IbCMT2	GT1-motif	404	424	light responsive element
IbCMT2	GT1-motif	405	425	light responsive element
IbCMT2	Box 4	73	93	light responsiveness
IbCMT2	Box 4	302	322	light responsiveness
IbCMT2	Box 4	563	583	light responsiveness
IbCMT2	Box 4	1369	1389	light responsiveness
IbCMT2	Box 4	1549	1569	light responsiveness
IbCMT2	TC-rich repeats	1410	1430	defense and stress responsiveness
IbCMT2	TCT-motif	1688	1708	light responsiveness
IbCMT2	circadian	440	460	circadian control
IbCMT2	TCCC-motif	865	885	light responsiveness
IbCMT2	ABRE	52	72	abscisic acid responsiveness
IbCMT2	ABRE	53	73	abscisic acid responsiveness
IbCMT2	G-box	51	71	light responsiveness
IbCMT2	G-box	52	72	light responsiveness
IbCMT2	LTR	1118	1138	low-temperature responsiveness
IbCMT2	LTR	1137	1157	low-temperature responsiveness
IbCMT3	CAT-box	1553	1573	meristem expression
IbCMT3	GATA-motif	720	740	light responsiveness
IbCMT3	TGACG-motif	1790	1810	MeJA-responsiveness
IbCMT3	GA-motif	380	400	light responsiveness
IbCMT3	GA-motif	1067	1087	light responsiveness
IbCMT3	chs-CMA1a	132	152	light responsiveness
IbCMT3	chs-CMA1a	818	838	light responsiveness
IbCMT3	P-box	841	861	gibberellin-responsive element
IbCMT3	AT1-motif	418	438	part of a light responsive module
IbCMT3	AT1-motif	1105	1125	part of a light responsive module
IbCMT3	LTR	1867	1887	low-temperature responsiveness
IbCMT3	Sp1	1022	1042	light responsive element
IbCMT3	TCT-motif	53	73	light responsiveness
IbCMT3	TCT-motif	669	689	light responsiveness
IbCMT3	TCT-motif	740	760	light responsiveness
IbCMT3	TCT-motif	1364	1384	light responsiveness
IbCMT3	TCT-motif	1559	1579	light responsiveness
IbCMT3	TC-rich repeats	49	69	defense and stress responsiveness
IbCMT3	TC-rich repeats	665	685	defense and stress responsiveness
IbCMT3	TC-rich repeats	736	756	defense and stress responsiveness
IbCMT3	TC-rich repeats	1360	1380	defense and stress responsiveness
IbCMT3	Box 4	77	97	light responsiveness
IbCMT3	Box 4	368	388	light responsiveness
IbCMT3	Box 4	539	559	light responsiveness
IbCMT3	Box 4	543	563	light responsiveness
IbCMT3	Box 4	593	613	light responsiveness
IbCMT3	Box 4	634	654	light responsiveness
IbCMT3	Box 4	808	828	light responsiveness
IbCMT3	Box 4	856	876	light responsiveness
IbCMT3	Box 4	1056	1076	light responsiveness
IbCMT3	Box 4	1234	1254	light responsiveness
IbCMT3	Box 4	1238	1258	light responsiveness
IbCMT3	Box 4	1247	1267	light responsiveness
IbCMT3	Box 4	1288	1308	light responsiveness
IbCMT3	Box 4	1329	1349	light responsiveness
IbCMT3	Box 4	1382	1402	light responsiveness
IbCMT3	Box 4	1410	1430	light responsiveness
IbCMT3	GT1-motif	647	667	light responsive element
IbCMT3	CGTCA-motif	1790	1810	MeJA-responsiveness
IbDMR3	CAT-box	1992	2012	meristem expression
IbDMR3	TGACG-motif	218	238	MeJA-responsiveness
IbDMR3	TCA-element	1910	1930	salicylic acid responsiveness
IbDMR3	GATA-motif	1451	1471	light responsiveness
IbDMR3	TCT-motif	417	437	light responsiveness
IbDMR3	CGTCA-motif	218	238	MeJA-responsiveness
IbDMR3	Box 4	268	288	light responsiveness
IbDMR3	Box 4	1138	1158	light responsiveness
IbDMR3	Box 4	1211	1231	light responsiveness
IbDMR3	Box 4	1217	1237	light responsiveness
IbDMR3	Box 4	1305	1325	light responsiveness
IbDMR3	Box 4	1381	1401	light responsiveness
IbDMR3	Box 4	1823	1843	light responsiveness
IbDRM1	ABRE	368	388	abscisic acid responsiveness
IbDRM1	ABRE	560	580	abscisic acid responsiveness
IbDRM1	ABRE	724	744	abscisic acid responsiveness
IbDRM1	ABRE	855	875	abscisic acid responsiveness
IbDRM1	G-box	365	385	light responsiveness
IbDRM1	G-box	559	579	light responsiveness
IbDRM1	G-box	723	743	light responsiveness
IbDRM1	Box 4	119	139	light responsiveness
IbDRM1	Box II	1700	1720	light responsiveness
IbDRM1	CGTCA-motif	1024	1044	MeJA-responsiveness
IbDRM1	GT1-motif	244	264	light responsive element
IbDRM1	GT1-motif	260	280	light responsive element
IbDRM1	GT1-motif	423	443	light responsive element
IbDRM1	TC-rich repeats	1735	1755	defense and stress responsiveness
IbDRM1	TCT-motif	431	451	light responsiveness
IbDRM1	TCT-motif	1137	1157	light responsiveness
IbDRM1	TCT-motif	1911	1931	light responsiveness
IbDRM1	TGACG-motif	1024	1044	MeJA-responsiveness
IbDRM1	GATA-motif	941	961	light responsiveness
IbDRM1	TGA-element	1352	1372	auxin-responsive element
IbDRM1	GARE-motif	1607	1627	gibberellin-responsive element
IbDRM1	P-box	1898	1918	gibberellin-responsive element
IbDRM1	G-Box	367	387	light responsiveness
IbDRM1	MBS	249	269	drought-inducibility
IbDRM1	MBS	815	835	drought-inducibility
IbDRM1	MBS	1509	1529	drought-inducibility
IbDRM2	GT1-motif	368	388	light responsive element
IbDRM2	Box 4	557	577	light responsiveness
IbDRM2	Box 4	762	782	light responsiveness
IbDRM2	Box 4	1372	1392	light responsiveness
IbDRM2	Box 4	1811	1831	light responsiveness
IbDRM2	G-box	192	212	light responsiveness
IbDRM2	O2-site	820	840	zein metabolism regulation
IbDRM2	MBS	487	507	drought-inducibility
IbDRM2	MBS	1960	1980	drought-inducibility
IbDRM2	P-box	1054	1074	gibberellin-responsive element
IbDRM2	CAT-box	192	212	meristem expression
IbDRM2	CAT-box	1131	1151	meristem expression
IbDRM2	chs-CMA1a	1117	1137	light responsiveness
IbDRM2	ATCT-motif	976	996	light responsiveness
IbMET1	O2-site	1889	1909	zein metabolism regulation
IbMET1	P-box	1064	1084	gibberellin-responsive element
IbMET1	G-Box	37	57	light responsiveness
IbMET1	CAT-box	1587	1607	meristem expression
IbMET1	GARE-motif	1773	1793	gibberellin-responsive element
IbMET1	TCA-element	1353	1373	salicylic acid responsiveness
IbMET1	TCA-element	1958	1978	salicylic acid responsiveness
IbMET1	TGACG-motif	183	203	MeJA-responsiveness
IbMET1	TGACG-motif	599	619	MeJA-responsiveness
IbMET1	TGACG-motif	791	811	MeJA-responsiveness
IbMET1	TGACG-motif	799	819	MeJA-responsiveness
IbMET1	GT1-motif	1026	1046	light responsive element
IbMET1	CGTCA-motif	183	203	MeJA-responsiveness
IbMET1	CGTCA-motif	599	619	MeJA-responsiveness
IbMET1	CGTCA-motif	791	811	MeJA-responsiveness
IbMET1	CGTCA-motif	799	819	MeJA-responsiveness
IbMET1	Box 4	406	426	light responsiveness
IbMET1	Box 4	810	830	light responsiveness
IbMET1	Box 4	1790	1810	light responsiveness
IbMET1	G-box	144	164	light responsiveness
IbMET1	Sp1	1450	1470	light responsive element
IbMET2	MRE	571	591	light responsiveness
IbMET2	GA-motif	618	638	light responsiveness
IbMET2	GA-motif	1222	1242	light responsiveness
IbMET2	GARE-motif	294	314	gibberellin-responsive element
IbMET2	Box 4	330	350	light responsiveness
IbMET3	MBS	172	192	drought-inducibility
IbMET3	MBS	1984	2004	drought-inducibility
IbMET3	O2-site	943	963	zein metabolism regulation
IbMET3	RY-element	275	295	seed-specific regulation
IbMET3	CAT-box	937	957	meristem expression
IbMET3	TGACG-motif	114	134	MeJA-responsiveness
IbMET3	TGACG-motif	503	523	MeJA-responsiveness
IbMET3	GATA-motif	1000	1020	light responsiveness
IbMET3	chs-CMA1a	1304	1324	light responsiveness
IbMET3	AE-box	1327	1347	light responsiveness
IbMET3	TCT-motif	976	996	light responsiveness
IbMET3	CGTCA-motif	114	134	MeJA-responsiveness
IbMET3	CGTCA-motif	503	523	MeJA-responsiveness
IbMET3	LTR	687	707	low-temperature responsiveness
ItCMT2	O2-site	1801	1821	zein metabolism regulation
ItCMT2	MBS	1992	2012	drought-inducibility
ItCMT2	G-Box	71	91	light responsiveness
ItCMT2	CAT-box	1930	1950	meristem expression
ItCMT2	TGACG-motif	222	242	MeJA-responsiveness
ItCMT2	TGACG-motif	1804	1824	MeJA-responsiveness
ItCMT2	TCT-motif	1431	1451	light responsiveness
ItCMT2	GT1-motif	442	462	light responsive element
ItCMT2	GT1-motif	443	463	light responsive element
ItCMT2	CGTCA-motif	222	242	MeJA-responsiveness
ItCMT2	CGTCA-motif	1804	1824	MeJA-responsiveness
ItCMT2	Box 4	93	113	light responsiveness
ItCMT2	Box 4	109	129	light responsiveness
ItCMT2	Box 4	340	360	light responsiveness
ItCMT2	Box 4	601	621	light responsiveness
ItCMT2	Box 4	1085	1105	light responsiveness
ItCMT2	Box 4	1294	1314	light responsiveness
ItCMT2	G-box	70	90	light responsiveness
ItCMT2	G-box	71	91	light responsiveness
ItCMT2	G-box	427	447	light responsiveness
ItCMT2	G-box	1524	1544	light responsiveness
ItCMT2	G-box	1802	1822	light responsiveness
ItCMT2	ABRE	71	91	abscisic acid responsiveness
ItCMT2	ABRE	72	92	abscisic acid responsiveness
ItCMT2	ABRE	428	448	abscisic acid responsiveness
ItCMT2	ABRE	1525	1545	abscisic acid responsiveness
ItCMT2	ABRE	1802	1822	abscisic acid responsiveness
ItCMT2	circadian	478	498	circadian control
ItCMT3	TC-rich repeats	27	47	defense and stress responsiveness
ItCMT3	TC-rich repeats	662	682	defense and stress responsiveness
ItCMT3	TC-rich repeats	733	753	defense and stress responsiveness
ItCMT3	TC-rich repeats	1357	1377	defense and stress responsiveness
ItCMT3	AE-box	615	635	light responsiveness
ItCMT3	TCT-motif	31	51	light responsiveness
ItCMT3	TCT-motif	666	686	light responsiveness
ItCMT3	TCT-motif	737	757	light responsiveness
ItCMT3	TCT-motif	1361	1381	light responsiveness
ItCMT3	TCT-motif	1562	1582	light responsiveness
ItCMT3	Box 4	55	75	light responsiveness
ItCMT3	Box 4	348	368	light responsiveness
ItCMT3	Box 4	536	556	light responsiveness
ItCMT3	Box 4	540	560	light responsiveness
ItCMT3	Box 4	590	610	light responsiveness
ItCMT3	Box 4	631	651	light responsiveness
ItCMT3	Box 4	761	781	light responsiveness
ItCMT3	Box 4	807	827	light responsiveness
ItCMT3	Box 4	1054	1074	light responsiveness
ItCMT3	Box 4	1231	1251	light responsiveness
ItCMT3	Box 4	1235	1255	light responsiveness
ItCMT3	Box 4	1244	1264	light responsiveness
ItCMT3	Box 4	1285	1305	light responsiveness
ItCMT3	Box 4	1326	1346	light responsiveness
ItCMT3	Box 4	1379	1399	light responsiveness
ItCMT3	Box 4	1407	1427	light responsiveness
ItCMT3	CGTCA-motif	1790	1810	MeJA-responsiveness
ItCMT3	Sp1	1020	1040	light responsive element
ItCMT3	Sp1	1428	1448	light responsive element
ItCMT3	LTR	1867	1887	low-temperature responsiveness
ItCMT3	O2-site	291	311	zein metabolism regulation
ItCMT3	P-box	840	860	gibberellin-responsive element
ItCMT3	AT1-motif	411	431	part of a light responsive module
ItCMT3	CAT-box	1556	1576	meristem expression
ItCMT3	TGACG-motif	1790	1810	MeJA-responsiveness
ItCMT3	GATA-motif	717	737	light responsiveness
ItCMT3	chs-CMA1a	112	132	light responsiveness
ItCMT3	chs-CMA1a	817	837	light responsiveness
ItCMT3	GA-motif	374	394	light responsiveness
ItCMT3	GA-motif	1065	1085	light responsiveness
ItDRM1	LTR	898	918	low-temperature responsiveness
ItDRM1	TC-rich repeats	1159	1179	defense and stress responsiveness
ItDRM1	Box 4	1333	1353	light responsiveness
ItDRM1	CAT-box	1504	1524	meristem expression
ItDRM1	CAT-box	1545	1565	meristem expression
ItDRM1	I-box	953	973	light responsiveness
ItDRM1	O2-site	384	404	zein metabolism regulation
ItDRM1	O2-site	1612	1632	zein metabolism regulation
ItDRM1	MBS	371	391	drought-inducibility
ItDRM1	MBS	1937	1957	drought-inducibility
ItDRM1	P-box	1981	2001	gibberellin-responsive element
ItDRM2	TCT-motif	775	795	light responsiveness
ItDRM2	GT1-motif	1682	1702	light responsive element
ItDRM2	CGTCA-motif	81	101	MeJA-responsiveness
ItDRM2	Box 4	1871	1891	light responsiveness
ItDRM2	MRE	156	176	light responsiveness
ItDRM2	CAT-box	802	822	meristem expression
ItDRM2	GA-motif	369	389	light responsiveness
ItDRM2	GATA-motif	819	839	light responsiveness
ItDRM2	TGACG-motif	81	101	MeJA-responsiveness
ItDRM2	MBS	1801	1821	drought-inducibility
ItDRM3	CAT-box	1992	2012	meristem expression
ItDRM3	TCA-element	1902	1922	salicylic acid responsiveness
ItDRM3	GATA-motif	1443	1463	light responsiveness
ItDRM3	chs-CMA1a	1748	1768	light responsiveness
ItDRM3	TCT-motif	412	432	light responsiveness
ItDRM3	Box 4	263	283	light responsiveness
ItDRM3	Box 4	1133	1153	light responsiveness
ItDRM3	Box 4	1206	1226	light responsiveness
ItDRM3	Box 4	1212	1232	light responsiveness
ItDRM3	Box 4	1297	1317	light responsiveness
ItDRM3	Box 4	1373	1393	light responsiveness
ItDRM3	Box 4	1815	1835	light responsiveness
ItDRM3	MBSI	1509	1529	flavonoid biosynthetic genes regulation
ItMET1	ABRE	1839	1859	abscisic acid responsiveness
ItMET1	Sp1	1447	1467	light responsive element
ItMET1	Box 4	201	221	light responsiveness
ItMET1	Box 4	691	711	light responsiveness
ItMET1	Box 4	796	816	light responsiveness
ItMET1	Box 4	1789	1809	light responsiveness
ItMET1	CGTCA-motif	488	508	MeJA-responsiveness
ItMET1	CGTCA-motif	958	978	MeJA-responsiveness
ItMET1	CAT-box	1577	1597	meristem expression
ItMET1	TCA-element	1958	1978	salicylic acid responsiveness
ItMET1	TGACG-motif	488	508	MeJA-responsiveness
ItMET1	TGACG-motif	958	978	MeJA-responsiveness
ItMET1	GARE-motif	1772	1792	gibberellin-responsive element
ItMET1	O2-site	1888	1908	zein metabolism regulation
ItMET1	G-Box	1839	1859	light responsiveness
ItMET2	CAT-box	753	773	meristem expression
ItMET2	GARE-motif	1772	1792	gibberellin-responsive element
ItMET2	TCA-element	1452	1472	salicylic acid responsiveness
ItMET2	AuxRR-core	296	316	auxin responsiveness
ItMET2	I-box	1076	1096	light responsiveness
ItMET2	P-box	933	953	gibberellin-responsive element
ItMET2	TCCC-motif	1850	1870	light responsiveness
ItMET2	LTR	655	675	low-temperature responsiveness
ItMET2	LTR	1543	1563	low-temperature responsiveness
ItMET2	G-box	664	684	light responsiveness
ItMET2	GT1-motif	221	241	light responsive element
ItMET2	GT1-motif	222	242	light responsive element
ItMET2	GT1-motif	1401	1421	light responsive element
ItMET2	Box 4	85	105	light responsiveness
ItMET2	Box 4	1125	1145	light responsiveness
ItMET2	Box 4	1264	1284	light responsiveness
ItMET2	Box 4	1283	1303	light responsiveness
ItMET3	AE-box	1334	1354	light responsiveness
ItMET3	AE-box	1580	1600	light responsiveness
ItMET3	CGTCA-motif	23	43	MeJA-responsiveness
ItMET3	CGTCA-motif	69	89	MeJA-responsiveness
ItMET3	CGTCA-motif	94	114	MeJA-responsiveness
ItMET3	CGTCA-motif	483	503	MeJA-responsiveness
ItMET3	O2-site	913	933	zein metabolism regulation
ItMET3	MBS	152	172	drought-inducibility
ItMET3	MBS	1984	2004	drought-inducibility
ItMET3	RY-element	255	275	seed-specific regulation
ItMET3	MRE	729	749	light responsiveness
ItMET3	CAT-box	902	922	meristem expression
ItMET3	chs-CMA1a	1311	1331	light responsiveness
ItMET3	GA-motif	803	823	light responsiveness
ItMET3	TGACG-motif	23	43	MeJA-responsiveness
ItMET3	TGACG-motif	69	89	MeJA-responsiveness
ItMET3	TGACG-motif	94	114	MeJA-responsiveness
ItMET3	TGACG-motif	483	503	MeJA-responsiveness
ItMET3	GATA-motif	977	997	light responsiveness
IbDME1	AuxRR-core	939	959	auxin responsiveness
IbDME1	TGA-element	620	640	auxin responsiveness
IbDME1	CGTCA-motif	484	504	MeJA-responsiveness
IbDME1	CGTCA-motif	805	825	MeJA-responsiveness
IbDME1	CGTCA-motif	922	942	MeJA-responsiveness
IbDME1	TGACG-motif	484	504	MeJA-responsiveness
IbDME1	TGACG-motif	805	825	MeJA-responsiveness
IbDME1	TGACG-motif	922	942	MeJA-responsiveness
IbDME1	AE-box	58	78	light responsiveness
IbDME1	P-box	75	95	gibberellin-responsive element
IbDME1	CAG-motif	321	341	light responsiveness
IbDME1	ARE	1610	1630	anaerobic induction
IbDME1	ARE	1807	1827	anaerobic induction
IbDME1	ARE	1990	2010	anaerobic induction
IbDME1	MBS	1272	1292	drought-inducibility
IbDME1	MRE	766	786	light responsiveness
IbDME1	ABRE	457	477	the abscisic acid responsiveness
IbDME1	MBSI	1260	1280	flavonoid biosynthetic genes regulation
IbDME1	ATCT-motif	1281	1301	light responsiveness
IbDME1	TCT-motif	1291	1311	light responsiveness
IbDME1	TC-rich repeats	1257	1277	defense and stress responsiveness
IbDME1	TC-rich repeats	1495	1515	defense and stress responsiveness
IbDME1	Box 4	1735	1755	light responsiveness
IbDME1	G-Box	457	477	light responsiveness
IbDME1	GT1-motif	1187	1207	light responsive element
IbDME1	GATA-motif	27	47	light responsiveness
IbDML3	CGTCA-motif	369	389	MeJA-responsiveness
IbDML3	CGTCA-motif	1598	1618	MeJA-responsiveness
IbDML3	G-box	407	427	light responsiveness
IbDML3	G-box	409	429	light responsiveness
IbDML3	AuxRR-core	1253	1273	auxin responsiveness
IbDML3	TGACG-motif	369	389	MeJA-responsiveness
IbDML3	TGACG-motif	1598	1618	MeJA-responsiveness
IbDML3	CAT-box	1970	1990	meristem expression
IbDML3	ABRE	407	427	the abscisic acid responsiveness
IbDML3	ABRE	409	429	the abscisic acid responsiveness
IbDML3	ABRE	410	430	the abscisic acid responsiveness
IbDML3	ABRE	961	981	the abscisic acid responsiveness
IbDML3	ABRE	1881	1901	the abscisic acid responsiveness
IbDML3	MBS	1605	1625	drought-inducibility
IbDML3	MBS	1698	1718	drought-inducibility
IbDML3	LTR	1893	1913	low-temperature responsiveness
IbDML3	LTR	1908	1928	low-temperature responsiveness
IbDML3	GT1-motif	736	756	light responsive element
IbDML3	GT1-motif	737	757	light responsive element
IbDML3	G-Box	409	429	light responsiveness
IbDML3	G-Box	960	980	light responsiveness
IbDML3	G-Box	1881	1901	light responsiveness
IbDML3	ACE	1392	1412	light responsiveness
IbDML3	Box 4	235	255	light responsiveness
IbDML3	Box 4	620	640	light responsiveness
IbROS1a	circadian	388	408	circadian control
IbROS1a	ABRE	1005	1025	the abscisic acid responsiveness
IbROS1a	ABRE	1006	1026	the abscisic acid responsiveness
IbROS1a	ABRE	1155	1175	the abscisic acid responsiveness
IbROS1a	TCT-motif	261	281	light responsiveness
IbROS1a	CAT-box	1492	1512	meristem expression
IbROS1a	Box 4	750	770	light responsiveness
IbROS1a	ACE	1152	1172	light responsiveness
IbROS1a	G-Box	105	125	light responsiveness
IbROS1a	G-Box	1005	1025	light responsiveness
IbROS1a	GATA-motif	710	730	light responsiveness
IbROS1a	LTR	639	659	low-temperature responsiveness
IbROS1a	TGA-box	153	173	part of an auxin responsiveness
IbROS1a	GARE-motif	1598	1618	gibberellin-responsive element
IbROS1a	G-box	1005	1025	light responsiveness
IbROS1a	G-box	1154	1174	light responsiveness
IbROS1a	CGTCA-motif	156	176	MeJA-responsiveness
IbROS1a	CGTCA-motif	827	847	MeJA-responsiveness
IbROS1a	CGTCA-motif	833	853	MeJA-responsiveness
IbROS1a	AE-box	1278	1298	light responsiveness
IbROS1a	AE-box	1320	1340	light responsiveness
IbROS1a	TGACG-motif	156	176	MeJA-responsiveness
IbROS1a	TGACG-motif	827	847	MeJA-responsiveness
IbROS1a	TGACG-motif	833	853	MeJA-responsiveness
IbROS1a	ARE	1679	1699	anaerobic induction
IbROS1b	Box 4	117	137	light responsiveness
IbROS1b	Box 4	253	273	light responsiveness
IbROS1b	Box 4	399	419	light responsiveness
IbROS1b	Box 4	815	835	light responsiveness
IbROS1b	Box 4	860	880	light responsiveness
IbROS1b	Box 4	1425	1445	light responsiveness
IbROS1b	GT1-motif	1699	1719	light responsive element
IbROS1b	LTR	658	678	low-temperature responsiveness
IbROS1b	LTR	1161	1181	low-temperature responsiveness
IbROS1b	MBS	455	475	drought-inducibility
IbROS1b	MBS	538	558	drought-inducibility
IbROS1b	MBS	1115	1135	drought-inducibility
IbROS1b	TCT-motif	839	859	light responsiveness
IbROS1b	ATCT-motif	185	205	light responsiveness
IbROS1b	chs-CMA1a	320	340	light responsiveness
IbROS1b	3-AF1 binding site	646	666	light responsive element
IbROS1b	P-box	601	621	gibberellin-responsive element
IbROS1b	TGACG-motif	302	322	MeJA-responsiveness
IbROS1b	TGACG-motif	312	332	MeJA-responsiveness
IbROS1b	ARE	1091	1111	anaerobic induction
IbROS1b	ARE	1169	1189	anaerobic induction
IbROS1b	O2-site	1676	1696	zein metabolism regulation
IbROS1b	TATC-box	1779	1799	gibberellin-responsiveness
IbROS1b	TCA-element	429	449	salicylic acid responsiveness
IbROS1b	CGTCA-motif	302	322	MeJA-responsiveness
IbROS1b	CGTCA-motif	312	332	MeJA-responsiveness
IbDME2	CGTCA-motif	648	668	MeJA-responsiveness
IbDME2	CGTCA-motif	660	680	MeJA-responsiveness
IbDME2	G-box	852	872	light responsiveness
IbDME2	G-box	1295	1315	light responsiveness
IbDME2	ARE	145	165	anaerobic induction
IbDME2	ARE	1502	1522	anaerobic induction
IbDME2	TGACG-motif	648	668	MeJA-responsiveness
IbDME2	TGACG-motif	660	680	MeJA-responsiveness
IbDME2	ABRE	853	873	the abscisic acid responsiveness
IbDME2	ABRE	1295	1315	the abscisic acid responsiveness
IbDME2	ABRE	1296	1316	the abscisic acid responsiveness
IbDME2	MRE	699	719	light responsiveness
IbDME2	GATA-motif	812	832	light responsiveness
IbDME2	GATA-motif	1810	1830	light responsiveness
IbDME2	GT1-motif	874	894	light responsive element
IbDME2	GT1-motif	1917	1937	light responsive element
IbDME2	G-Box	1295	1315	light responsiveness
IbDME2	Box 4	29	49	light responsiveness
IbDME2	Box 4	166	186	light responsiveness
IbDME2	TC-rich repeats	394	414	defense and stress responsiveness
IbDME2	TCCC-motif	1161	1181	light responsiveness
ItDME1	TCCC-motif	1162	1182	light responsiveness
ItDME1	TC-rich repeats	359	379	defense and stress responsiveness
ItDME1	Box 4	131	151	light responsiveness
ItDME1	G-Box	1296	1316	light responsiveness
ItDME1	G-Box	1396	1416	light responsiveness
ItDME1	GATA-motif	1810	1830	light responsiveness
ItDME1	GATA-motif	1976	1996	light responsiveness
ItDME1	GT1-motif	870	890	light responsive element
ItDME1	GT1-motif	1917	1937	light responsive element
ItDME1	MRE	696	716	light responsiveness
ItDME1	ABRE	512	532	the abscisic acid responsiveness
ItDME1	ABRE	849	869	the abscisic acid responsiveness
ItDME1	ABRE	1296	1316	the abscisic acid responsiveness
ItDME1	ABRE	1297	1317	the abscisic acid responsiveness
ItDME1	ABRE	1396	1416	the abscisic acid responsiveness
ItDME1	ABRE	1397	1417	the abscisic acid responsiveness
ItDME1	TGACG-motif	469	489	MeJA-responsiveness
ItDME1	TGACG-motif	645	665	MeJA-responsiveness
ItDME1	TGACG-motif	657	677	MeJA-responsiveness
ItDME1	ARE	110	130	anaerobic induction
ItDME1	ARE	897	917	anaerobic induction
ItDME1	ARE	1457	1477	anaerobic induction
ItDME1	ARE	1502	1522	anaerobic induction
ItDME1	G-box	848	868	light responsiveness
ItDME1	G-box	1296	1316	light responsiveness
ItDME1	G-box	1396	1416	light responsiveness
ItDME1	CGTCA-motif	469	489	MeJA-responsiveness
ItDME1	CGTCA-motif	645	665	MeJA-responsiveness
ItDME1	CGTCA-motif	657	677	MeJA-responsiveness
ItDME2	ARE	1604	1624	anaerobic induction
ItDME2	ARE	1807	1827	anaerobic induction
ItDME2	ARE	1990	2010	anaerobic induction
ItDME2	TGACG-motif	1048	1068	MeJA-responsiveness
ItDME2	AE-box	1122	1142	light responsiveness
ItDME2	CGTCA-motif	1048	1068	MeJA-responsiveness
ItDME2	GARE-motif	1056	1076	gibberellin-responsive element
ItDME2	G-Box	281	301	light responsiveness
ItDME2	G-Box	302	322	light responsiveness
ItDME2	GT1-motif	648	668	light responsive element
ItDME2	GT1-motif	793	813	light responsive element
ItDME2	TC-rich repeats	1489	1509	defense and stress responsiveness
ItDME2	ACE	543	563	light responsiveness
ItDME2	Box 4	540	560	light responsiveness
ItDME2	Box 4	981	1001	light responsiveness
ItDME2	Box 4	1735	1755	light responsiveness
ItDME2	TCT-motif	356	376	light responsiveness
ItDME2	MBS	619	639	drought-inducibility
ItDME2	MBS	1309	1329	drought-inducibility
ItDME2	ABRE	281	301	the abscisic acid responsiveness
ItDME2	ABRE	302	322	the abscisic acid responsiveness
ItDML3	TGACG-motif	131	151	MeJA-responsiveness
ItDML3	TGACG-motif	217	237	MeJA-responsiveness
ItDML3	TGACG-motif	1608	1628	MeJA-responsiveness
ItDML3	TGACG-motif	1665	1685	MeJA-responsiveness
ItDML3	G-box	225	245	light responsiveness
ItDML3	G-box	228	248	light responsiveness
ItDML3	G-box	1663	1683	light responsiveness
ItDML3	CGTCA-motif	131	151	MeJA-responsiveness
ItDML3	CGTCA-motif	217	237	MeJA-responsiveness
ItDML3	CGTCA-motif	1608	1628	MeJA-responsiveness
ItDML3	CGTCA-motif	1665	1685	MeJA-responsiveness
ItDML3	Box 4	604	624	light responsiveness
ItDML3	Box 4	1353	1373	light responsiveness
ItDML3	GT1-motif	719	739	light responsive element
ItDML3	GT1-motif	720	740	light responsive element
ItDML3	LTR	1893	1913	low-temperature responsiveness
ItDML3	LTR	1908	1928	low-temperature responsiveness
ItDML3	G-Box	953	973	light responsiveness
ItDML3	G-Box	1881	1901	light responsiveness
ItDML3	AAAC-motif	1202	1222	light responsive element
ItDML3	ABRE	228	248	the abscisic acid responsiveness
ItDML3	ABRE	954	974	the abscisic acid responsiveness
ItDML3	ABRE	1663	1683	the abscisic acid responsiveness
ItDML3	ABRE	1881	1901	the abscisic acid responsiveness
ItDML3	MBS	1615	1635	drought-inducibility
ItDML3	MBS	1699	1719	drought-inducibility
ItDML3	CAT-box	1970	1990	meristem expression
ItROS1a	ARE	1678	1698	anaerobic induction
ItROS1a	AE-box	1275	1295	light responsiveness
ItROS1a	AE-box	1317	1337	light responsiveness
ItROS1a	TGACG-motif	824	844	MeJA-responsiveness
ItROS1a	TGACG-motif	830	850	MeJA-responsiveness
ItROS1a	CGTCA-motif	824	844	MeJA-responsiveness
ItROS1a	CGTCA-motif	830	850	MeJA-responsiveness
ItROS1a	G-box	1002	1022	light responsiveness
ItROS1a	G-box	1151	1171	light responsiveness
ItROS1a	GARE-motif	1591	1611	gibberellin-responsive element
ItROS1a	G-Box	120	140	light responsiveness
ItROS1a	G-Box	1002	1022	light responsiveness
ItROS1a	GATA-motif	457	477	light responsiveness
ItROS1a	GATA-motif	707	727	light responsiveness
ItROS1a	LTR	636	656	low-temperature responsiveness
ItROS1a	ACE	1149	1169	light responsiveness
ItROS1a	Box 4	747	767	light responsiveness
ItROS1a	CAT-box	1485	1505	meristem expression
ItROS1a	ABRE	1002	1022	the abscisic acid responsiveness
ItROS1a	ABRE	1003	1023	the abscisic acid responsiveness
ItROS1a	ABRE	1152	1172	the abscisic acid responsiveness
ItROS1b	LTR	490	510	low-temperature responsiveness
ItROS1b	LTR	1182	1202	low-temperature responsiveness
ItROS1b	GT1-motif	1707	1727	light responsive element
ItROS1b	TCCC-motif	1225	1245	light responsiveness
ItROS1b	Box 4	77	97	light responsiveness
ItROS1b	Box 4	224	244	light responsiveness
ItROS1b	Box 4	647	667	light responsiveness
ItROS1b	Box 4	692	712	light responsiveness
ItROS1b	Box 4	1430	1450	light responsiveness
ItROS1b	TCT-motif	671	691	light responsiveness
ItROS1b	MBS	752	772	drought-inducibility
ItROS1b	MBS	1135	1155	drought-inducibility
ItROS1b	O2-site	1684	1704	zein metabolism regulation
ItROS1b	ARE	1111	1131	anaerobic induction
ItROS1b	ARE	1190	1210	anaerobic induction
ItROS1b	ARE	1391	1411	anaerobic induction
ItROS1b	TGACG-motif	127	147	MeJA-responsiveness
ItROS1b	P-box	433	453	gibberellin-responsive element
ItROS1b	3-AF1 binding site	478	498	light responsive element
ItROS1b	chs-CMA1a	145	165	light responsiveness
ItROS1b	CGTCA-motif	127	147	MeJA-responsiveness
ItROS1b	TCA-element	254	274	salicylic acid responsiveness
ItROS1b	TATC-box	1787	1807	gibberellin-responsiveness
ItROS1b	AT1-motif	1824	1844	part of a light responsive module

## Sheet: Table S3
Table S3. Summary of RNA-seq reads statistics.
SampleID	Clean reads	Uniquely mapped reads	% Uniquely mapped reads	unmapped reads	% unmapped reads
Stage0_1	20751397	13210794	79.06	8690571	20.94
Stage0_2	21855757	13890548	79.57	8929839	20.43
Stage0_3	21838358	12784961	73.61	11527717	26.39
Stage1_1	22520067	14633636	78.85	9525136	21.15
Stage1_2	19835358	12174299	75.76	9615848	24.24
Stage1_3	21847154	13847295	78.58	9361494	21.42
Stage2_1	23106263	14017311	80.42	9047084	19.58
Stage2_2	24400168	14129172	79.31	10096686	20.69
Stage2_3	22318896	13857521	79.34	9221271	20.66
Stage3_1	23466459	16000833	81.85	8519696	18.15
Stage3_2	22128256	14759494	80.89	8458693	19.11
Stage3_3	23032886	14971697	79.97	9228788	20.03

## Sheet: Table S4
Table S4. The FKPM value of C5-MTase and dMTase gene in autohexaploid sweet potatoes.
Gene name	Gene ID	Stage0	Stage1	Stage2	Stage3
IbMET1	Iba6xGene015870	23.7674	10.1608	21.6694	11.7945
IbMET2	Iba6xGene010270	0	0	0	0
IbMET3	Iba6xGene010269	0.011217	0	0.0196075	0
IbDME1	Iba6xGene016753	15.0096	9.07652	12.786	5.9102
IbDME2	Iba6xGene018826	0	0.0210733	0	0
IbCMT2	Iba6xGene023300	15.1177	10.6933	13.6163	4.83078
IbCMT3	Iba6xGene031894	16.9386	2.36133	11.705	1.12109
IbDRM1	Iba6xGene025585	1.45567	7.65536	3.0388	6.22511
IbDRM2	Iba6xGene027558	29.182	24.1733	36.3719	14.9199
IbDRM3	Iba6xGene004347	7.9366	4.09165	7.56585	5.12721
IbROS1a	Iba6xGene030318	36.2563	20.5974	34.4261	19.8692
IbROS1b	Iba6xGene009389	8.02906	4.22974	7.52435	6.77055
IbDML3	Iba6xGene004621	1.12009	1.13681	1.27236	1.25476

## Sheet: Table S5
Table S5 Primers used in qRT-PCR.
Primer name	Primer sequence (5′-3′)
IbMET1-F	TCCATAACTGACCCGCAACC
IbMET1-R	AGGCATAAGCCAGAGGAGGA
IbCMT2-F	CAGGACTAAGGACTCGTGCC
IbCMT2-R	ACTCCGTTCTGGTTGTGGAC
IbCMT3-F	CTACTGGCAGTGCAGTTGGA
IbCMT3-R	GACGTTAGTGGTGACCCGTT
IbDRM1-F	GCTCTCCACAGACTTGGCAT
IbDRM1-R	GCATGGACTTCCCCCAATCA
IbROS1a-F	ACTGCGCGCTGTTCAAGAAT
IbROS1b-R	GAAGCGGGAAGAGTCCAAGT
IbDML3-F	TCTTGCTGCCAAATACGGAGT
IbDML3-R	AAGGAAAAGGCCCCTGAGTG
IbACTIN7-F	GGTGTTATGGTTGGGATGGGAC
IbACTIN7-R	GGTAAGAAGGACAGGGTGCTC
